# Supplementary material for: CRISPR/CasRx-Mediated RNA Knockdown Reveals That ACE2 Is Involved in the Regulation of Oligodendroglial Cell Morphological Differentiation
Source: Noncoding RNA. 2022 Jun 6;8(3):42. doi: 10.3390/ncrna8030042 (PMC9229887; doi:10.3390/ncrna8030042)
Supplement: Supplementary file 1 [file ncrna-08-00042-s001.zip]

Archive with 8 entries (7 files):
- Supple/
- Supple/.DS_Store
- Supple/Figure legends S1 to S5.pdf
- Supple/Figure S1.tif
- Supple/Figure S2.tif
- Supple/Figure S3.tif
- Supple/Figure S4.tif
- Supple/Figure S5.tif
